# Supplementary material for: Cost-Effectiveness Analysis of Tyrosine Kinase Inhibitors in Gastrointestinal Stromal Tumor: A Systematic Review
Source: Front Public Health. 2022 Jan 10;9:768765. doi: 10.3389/fpubh.2021.768765 (PMC8784780; doi:10.3389/fpubh.2021.768765)
Supplement: Supplementary file 2 [file Table_2.XLSX]

## Sheet: 工作表1
Table 1. Summary of included economic evaluations
General information			Intervention details			Economic analysis							Outcomes and key findings
Author, year, country	QHES score	Study population	Study design	Intervention	Comparator	Model type	Perspective	Time horizon	Discount rate	Sensitivity analysis	Threshold	Sponsor	Cost effectiveness, 2020 US$	Conclusions
Wilson, 2005, UK	88	Unresectable and/or metastatic, KIT-positive GIST	Survival data of a single-arm clinical trial and a study of historical control patients were used to project survival curve, and the exponential curves were fitted. Utility values were estimated by a mapping of ECOG performance status to EQ-5D scores.	IM 400 or 600 mg/day	BSC (Historical controls)	Two-state and three-state transition model (modified model submitted by Novartis) Four-state probability Markov model(the Birminghanm model)	UK NHS	10 years	Costs: 6% Benefits: 1.5%	Sensitivity analysis, Monte Carlo simulation	NS	NICE HTA programme	Modified-B model: 2 years: $203,514/QALY; 5 years: $98,431/QALY; 10 years: $71,136/QALY;	The estimates after 2 years are of great uncertainty because they were based on the extrapolation beyond the trial data.
Huse, 2007, US	89	Unresectable or metastatic GIST	Weibull survival curves were used to fit with 52-month follow-up data from a pivotal clinical trial of IM to project long-term outcomes, and data of 102 patients who experienced IM treatment failure were used to estimate a survival curve for the untreated group. Utility values were extracted from previous study.	IM 400 mg/day	Untreated (palliative and supportive care)	NS	US societal	10 years	0.03	Sensitivity analysis	$50,000/QALY	Novartis Pharmaceuticals	$51,619/QALY	The findings suggest strongly that management of GIST with IM according to NCCN guidelines is cost effective.
Mabasa, 2008, CA	82	Advanced GIST	A retrospective medical record review and Kaplan–Meier analysis were performed based on an official database.	IM 400 mg/day, increased to 600-800 mg/day with PD	Historical controls	No economic model was used	BCCA	-	3% and 5%	Sensitivity analysis	$50,000/QALY	NS	$18,293/LYG	IM for advanced GIST seems cost-effective in British Columbia.
Chabot, 2008, CA	89	Unresectable or metastatic GIST intolerant or resistant to IM	Survival data was extracted from a phase III RCT, and exponential curves were fitted to Kaplan–Meier survival curves to predict long-term survival data. Utility values were measured by the EQ-5D questionnaire in the clinical trial.	SU at a 50 mg starting dose/day 4-week on/2-week off plus BSC	Placebo plus BSC	Markov model	Provincial health ministry	Lifetime	0.05	Sensitivity analysis	$132,166/QALY	Pfizer Canada Inc.	$86,900/QALY $54,202/LYG	SU should be funded for patients with unresectable, recurrent or metastatic GIST and have failed or are intolerant to IM.
Paz-Ares, 2008, Spain	93	Unresectable or metastatic GIST intolerant or resistant to IM	Survival data was extracted from a phase III RCT, and Kaplan–Meier curves of PFS and OS were adjusted before applying to the economic evaluation but the methods were not specified. Utility values were measured by the EQ-5D questionnaire in the clinical trial.	SU at a 50 mg starting dose/day 4-week on/2-week off plus BSC	Placebo plus BSC	Markov 3-state	Spanish National Health System	6 years	0.035	Sensitivity analysis, Monte Carlo simulation	$50,000/QALY	NS	$83,094/QALY $51,190/LYG	SU should be considered a cost-effective alternative for the second-line treatment of GIST.
Contreras-Hernande, 2008, Mexico	97	Advanced GIST	Survival data in patients taking sunitinib or imatinib were extracted from two clinical trials, and weibull curves were used to extrapolate the survival information over the 5-year period.	High dose IM 800 mg/day; SU 50 mg/day 4-week on/2-week off;	Palliative care	Markov 3-state	IMSS	5 years	0.05	Sensitivity analysis, Monte Carlo simulation	$51,300/QALY	NS	SU versus palliative care, $54,601/LYG; SU versus High dose IM, dominant;	The model predicts that 50 mg/day of SU administered in a 4-week with 2 week rest treatment schedule would be the most cost-effective option in second-line treatment.
Hislop, 2011, UK	96	Unresectable and/or metastatic GISTs progressed on treatment with IM at 400 mg/day or intolerant to IM	Systematic reviews of clinical effectiveness and economic evaluation was performed, the probabilities of each state were extracted from previously published studies and were derived using exponential function. The utility values used were taken from previous studies.	Path-2 IM 600 to 800 mg to SU; Path-3 IM 600 mg to SU; Path-4 IM 600 mg; Path-5 IM 800 mg to SU; Path-6 IM 800 mg; Path-7 SU;	Path-1 BSC	Markov model	UK NHS	10 years	0.035	Sensitivity analysis, Monte Carlo simulation	~£25,000/QALY or £25,000~£45,000/QALY or £45,000~	NICE HTA programme	Path-1: Reference; Path-7: $545,724/QALY; Path-4: $54,708/QALY; Path-3: $143,708/QALY; Path-6: Dominated; Path-5: Dominated; Path-2: $88,880/QALY; (sorted with cost and compared with path above)	If society's WTP is ~£25,000/QALY, path-1 is the most cost-effeceive; when WTP is £25,000~£45,000/QALY, path-4 is the most cost-effeceive; when WTP is £45,000/QALY~, path-2 is the most cost-effeceive.
Sanon, 2013, US	96	Resected primary GIST	Clinical data was estimated and derived from two RCTs and published literature. The utility values were extracted from previous studies or assumed according to expert opinion.	3-year adjuvant IM 400 mg/day treatment after resection	1-year adjuvant IM 400mg/day treatment after resection	Markov 3-state	A third party payer	Lifetime	0.03	Sensitivity analysis, Monte Carlo simulation	$100,000/QALY	Novartis Pharmaceuticals	$74,792/QALY $68,102/LYG	Treating surgically resected Kit+ GIST patients with 3 years versus 1 year of IM is cost-effective at a $100,000/QALY threshold.
Majer, 2013, Netherlands	100	Resected primary GIST patients who have high risks of tumour recurrence	Clinical data was derived from a phase III RCT, and three parametric distributions were fitted to extrapolate survival data beyond follow-up time. Utility values for each phase of disease were derived directly from published literature.	3-year adjuvant IM 400 mg/day treatment after resection	1-year adjuvant IM 400mg/day treatment after resection	Multistate Markov model	Dutch healthcare provider	Lifetime	Costs: 4% Benefits: 1.5%	Sensitivity analysis, Monte Carlo simulation	€50,000/QALY	Novartis Oncology	$49,894/QALY $36,520/LYG	Delayed recurrence due to treatment with longer-term adjuvant IM therapy represents a cost-effective treatment option.
Nerich, 2016, France	96	Advanced GIST	A systematic review was performed, and clinical data was derived from two phase III RCTs, and life expectancy was approximated by using a simple exponential function for survival.	Strategy 2: IM 400 mg/day-IM 800mg/day-BSC; Strategy 3: IM 400mg/day-SU 50 mg/day 4-week on/2-week off-BSC; Strategy 4: IM 400mg/day-IM 800mg/day-SU 50 mg/day 4-week on/2-week off-BSC;	Strategy 1: IM 400 mg/day-BSC	Markov decision-analysis model	French Public Healthcare System	Lifetime	0.04	Sensitivity analysis, Monte Carlo simulation	€50,000/LYG	None	S3 versus S1: $72,096/LYG; S2 versus S3: dominated; S4 versus S3: $542,574/LYG	IM in first-line treatment, followed by SU in second-line treatment strategy may be considered as the best cost-effective strategy.
Tamoschus, 2017, Gremany	100	Unresectable or metastatic GIST patients who have progressed on, or are intolerant or resistant to IM and SU	Clinical data was derived from two phase III RCTs, an indirect comparison of regorafenib and IM rechallenge was conducted by using the Bucher method, and three parametric distributions were fitted to extrapolate data to a lifetime horizon. Utility values were derived directly from published literature.	Regorafenib 160 mg/day	IM rechallenge 400 mg/day	Partitioned survival model	German payer	Lifetime	0.035	Sensitivity analysis, Monte Carlo simulation	€50,000/QALY	Bayer Pharmaceuticals	$25,394/QALY $17,229/LYG	Regorafenib is cost-effective compared with IM rechallenge in Germany.
Bussabawalai, 2019, Thailand	96	Localized GIST patients who underwent complete resections and had a high risk of recurrence	A systematic review was performed. Clinical data was derived from retrospective chart review, and an indirect comparison was performed based on two RCTs. Utility values were obtained via using the EQ-5D-3L questionnaire to interview 23 patients in local hospital and convert quality of life scores into utility values.	Option 2.1: adjuvant IM 400mg/day for 1 year; Option 2.2: adjuvant IM 400mg/day for 3 year; -If recurrence during therapy: BSC; -If recurrence after therapy: IM 400mg/day-BSC; Option 3.1: adjuvant IM 400mg/day for 1 year; Option 3.2: adjuvant IM 400mg/day for 3 year; -If recurrence during therapy: SU 50 mg/day-BSC; -If recurrence after therapy: IM 400mg/day-SU 50 mg/day-BSC; Option 4: No adjuvant…	Option 1: No adjuvant IM-IM 400mg/day-BSC;	Markov 3-state	The societal perspective	Lifetime	0.03	Sensitivity analysis, Monte Carlo simulation	160,000 THB/QALY	National Health Security Office	Option 2.1, 3.1, 4 were dominated by 2.2; Option 2.2 versus 1: $55,463/QALY; Option 3.2 versus 2.2: $87,737/QALY	Adjuvant IM treatment improved the health benefits of patients with high risk of GIST recurrence. However, in the Thai context, it was not cost-effective at the current price.
Zuidema, 2019, Netherlands	93	Unresectable or metastatic GIST	Clinical data was gathered from RCTs and retrospective analysis, and Kaplan–Meier data was converted into time-dependent probabilities. Utility weights used in this model were extracted from several other economic evaluations.	TDM-guided dosing IM	Fixed dosing IM	Partitioned survival model	The societal perspective	5 years	Costs: 4% Benefits: 1.5%	Sensitivity analysis, Monte Carlo simulation	€80,000/QALY	NS	$71,453/QALY $67,756/LYG	TDM-guided dosing may be a cost-effective intervention for patients with metastatic/unresectable GIST treated with IM.
Farid, 2020, Singapore	96	Rectal GIST patients requiring abdominoperineal resection following neoadjuvant IM	Transition probabilities were derived from previously published RCTs and a large retrospective study. The utility weights of all health states were derived from published studies.	UAPR	CIUP	Markov decision model	Healthcare payers’ perspective	20 years	0.03	Sensitivity analysis, Monte Carlo simulation	50,000SGD/QALY	None	UAPR dominates CIUP being both more effective (8.66 QALYS vs 5.43 QALYs) and less expensive ($241,499 vs $261,881).	UAPR is more effective and less costly than CIUP for patients with rectal GIST requiring abdominoperineal resection following neoadjuvant IM.
Banerjee, 2020, US	96	Metastatic GIST	Clinical data was extracted from Kaplan-Meier curves from 2 RCTs, and transition probabilities for progression and risk of death were modeled. Long-term survival was estimated from the SEER database. The utility weights of all health states were derived from published studies.	TGT- and variation-directed first-line therapy: -KIT exon 9 variations: high-dose IM-SU-BSC; -KIT exon 11 and others: the same as empirical IM group.	Empirical imatinib therapy (IM 400 mg-IM 800 mg-SU-BSC)	Markov model	US payer perspective	10 years	0.03	Sensitivity analysis, Monte Carlo simulation	$100,000/QALY	Surgical Society of the Alimentary Tract Mentored Research Award	$93,501/QALY	The model suggests that TGT-directed therapy is a cost-effective intervention compared to empirical IM.
Abbreviations: QHES, Quality of Health Economic Studies; GIST, Gastrointestinal stromal tumors; ECOG, Eastern Cooperative Oncology Group; EQ-5D, EuroQol 5 Dimensions; IM, imatinib; BSC, best supportive care; NHS, National Health Service; NS, not specified; NICE, national institute for health and clinical excellence; HTA, health technology assessment; QALY, quality-adjusted life-year; NCCN, Nation…
